# Supplementary material for: Swine-to-Ferret Transmission of Antigenically Drifted Contemporary Swine H3N2 Influenza A Virus Is an Indicator of Zoonotic Risk to Humans
Source: Viruses. 2023 Jan 24;15(2):331. doi: 10.3390/v15020331 (PMC9962742; doi:10.3390/v15020331)
Supplement: Supplementary file 1 [file viruses-15-00331-s001.zip]

Archive with 1 entries (1 files):
- viruses-2119027-supplementary.pdf
